# Supplementary material for: Modulation of Human Colon Cell Activity by Synthetic Coumarin Derivatives Bearing a Phosphonate Group
Source: Molecules. 2025 Jul 3;30(13):2846. doi: 10.3390/molecules30132846 (PMC12251547; doi:10.3390/molecules30132846)
Supplement: Supplementary file 1 [file molecules-30-02846-s001.zip]

Archive with 1 entries (1 files):
- molecules-3710155-supplementary.pdf
